# Supplementary material for: Color and Attractant Preferences of the Black Fig Fly, Silba adipata: Implications for Monitoring and Mass Trapping of This Invasive Pest
Source: Insects. 2025 Jul 17;16(7):732. doi: 10.3390/insects16070732 (PMC12295857; doi:10.3390/insects16070732)
Supplement: Supplementary file 1 [file insects-16-00732-s001.zip]

Archive with 4 entries (4 files):
- Figure S1.pdf
- File S1.xlsx
- File S2.xlsx
- Table S1.pdf
