# Supplementary material for: Color and Attractant Preferences of the Black Fig Fly, Silba adipata: Implications for Monitoring and Mass Trapping of This Invasive Pest
Source: Insects. 2025 Jul 17;16(7):732. doi: 10.3390/insects16070732 (PMC12295857; doi:10.3390/insects16070732)
Supplement: Supplementary file 1 [file insects-16-00732-s001.zip › File S1.xlsx]

## Sheet: Precipitation
Date	Precipitation (mm)
2024-05-16	0	Experiment 1
2024-05-17	0	Orchard 1
2024-05-18	0
2024-05-19	0
2024-05-20	0
2024-05-21	0
2024-05-22	0
2024-05-23	0
2024-05-24	0
2024-05-25	0
2024-05-26	0
2024-05-27	0
2024-05-28	0
2024-05-29	0
2024-05-30	0
2024-06-01	0
2024-06-02	0
2024-06-03	0
2024-06-04	0
2024-06-05	0
2024-06-06	0
2024-06-07	0		Experiment 2
2024-06-08	0		Orchard 2
2024-06-09	0
2024-06-10	0
2024-06-11	11.7
2024-06-12	0.5
2024-06-13	0	total=12 mm
2024-06-14	5.8
2024-06-15	4.6
2024-06-16	8.5
2024-06-17	2.2
2024-06-18	13.4
2024-06-19	58.4
2024-06-20	41.6
2024-06-21	35.8
2024-06-22	8.9
2024-06-23	38
2024-06-24	0.5
2024-06-25	5.9
2024-06-26	11.7
2024-06-27	59.7
2024-06-28	0.005
2024-06-29	9.6
2024-06-30	163.7
2024-07-01	20.5
2024-07-02	14.4
2024-07-03	0
2024-07-04	0		total=515 mm
Source: [41] CONAGUA. Comisión Nacional del Agua. Coordinación general del servicio meteorológico nacional.
Base de datos climatológica nacional. Daily precipitation at station 30211, Las Vigas de Ramírez, Veracruz. 2025.
Available online: https://smn.conagua.gob.mx/tools/RESOURCES/Normales_Climatologicas/Diarios/ver/dia30211.txt (accessed on 23 June 2025).
