# Supplementary material for: Color and Attractant Preferences of the Black Fig Fly, Silba adipata: Implications for Monitoring and Mass Trapping of This Invasive Pest
Source: Insects. 2025 Jul 17;16(7):732. doi: 10.3390/insects16070732 (PMC12295857; doi:10.3390/insects16070732)
Supplement: Supplementary file 1 [file insects-16-00732-s001.zip › File S2.xlsx]

## Sheet: Fig 1A
Replicate	Color	Females captured	Males captured	Total
1	Orange	1	2	3
2	Orange	0	0	0
3	Orange	0	0	0
4	Orange	0	0	0
5	Orange	0	0	0
6	Orange	3	1	4
7	Orange	0	0	0
8	Orange	0	1	1
9	Orange	1	0	1
10	Orange	1	1	2
11	Orange	2	0	2
12	Orange	1	1	2
13	Orange	0	0	0
14	Orange	4	0	4
15	Orange	1	2	3
1	White	0	0	0
2	White	1	0	1
3	White	2	0	2
4	White	1	2	3
5	White	0	0	0
6	White	0	1	1
7	White	0	0	0
8	White	0	0	0
9	White	0	1	1
10	White	0	0	0
11	White	0	1	1
12	White	1	0	1
13	White	1	2	3
14	White	2	0	2
15	White	1	0	1
1	Green	0	0	0
2	Green	0	0	0
3	Green	1	1	2
4	Green	1	0	1
5	Green	0	0	0
6	Green	1	0	1
7	Green	0	0	0
8	Green	0	1	1
9	Green	1	0	1
10	Green	0	0	0
11	Green	0	0	0
12	Green	1	1	2
13	Green	1	1	2
14	Green	1	0	1
15	Green	0	1	1
1	Transparent	0	0	0
2	Transparent	1	0	1
3	Transparent	0	0	0
4	Transparent	1	1	2
5	Transparent	0	0	0
6	Transparent	2	0	2
7	Transparent	0	1	1
8	Transparent	0	0	0
9	Transparent	0	1	1
10	Transparent	0	0	0
11	Transparent	0	0	0
12	Transparent	1	0	1
13	Transparent	1	1	2
14	Transparent	0	0	0
15	Transparent	0	0	0
1	Blue	0	1	1
2	Blue	0	0	0
3	Blue	1	1	2
4	Blue	0	0	0
5	Blue	1	0	1
6	Blue	0	0	0
7	Blue	1	1	2
8	Blue	3	0	3
9	Blue	1	0	1
10	Blue	0	0	0
11	Blue	0	0	0
12	Blue	0	0	0
13	Blue	0	0	0
14	Blue	0	0	0
15	Blue	0	0	0
1	Black	1	0	1
2	Black	0	0	0
3	Black	1	1	2
4	Black	1	0	1
5	Black	0	0	0
6	Black	0	0	0
7	Black	0	0	0
8	Black	0	0	0
9	Black	0	1	1
10	Black	1	0	1
11	Black	0	0	0
12	Black	0	0	0
13	Black	0	1	1
14	Black	0	0	0
15	Black	1	0	1
1	Red	1	0	1
2	Red	1	1	2
3	Red	0	0	0
4	Red	0	0	0
5	Red	2	0	2
6	Red	0	0	0
7	Red	0	0	0
8	Red	2	0	2
9	Red	1	0	1
10	Red	0	0	0
11	Red	1	0	1
12	Red	1	1	2
13	Red	0	2	2
14	Red	2	0	2
15	Red	0	0	0
1	Yellow	1	0	1
2	Yellow	1	0	1
3	Yellow	1	0	1
4	Yellow	0	0	0
5	Yellow	2	0	2
6	Yellow	0	0	0
7	Yellow	0	0	0
8	Yellow	0	1	1
9	Yellow	0	0	0
10	Yellow	2	0	2
11	Yellow	0	0	0
12	Yellow	2	1	3
13	Yellow	4	2	6
14	Yellow	0	1	1
15	Yellow	2	0	2
1	Purple	1	0	1
2	Purple	0	1	1
3	Purple	0	0	0
4	Purple	0	0	0
5	Purple	0	0	0
6	Purple	0	1	1
7	Purple	0	0	0
8	Purple	0	0	0
9	Purple	0	0	0
10	Purple	0	0	0
11	Purple	4	0	4
12	Purple	0	1	1
13	Purple	2	0	2
14	Purple	0	2	2
15	Purple	0	0	0

## Sheet: Fig 1B
Replicate	Block	Position	Color	S. adipata total	males S. adipata	females S. adipata	Mature females S. adipata	Immature females S. adipata	Neosilba females	Neosilba males	Neosilba total	Lonchaea females	Lonchaea males	Lonchaea total	Other dipterans	Hymenoptera	Coleoptera	Lepidoptera	Spiders	Others	Total other arthropods
1	1	1	Yellow	0	0	0	0	0	0	0	0	0		0	12						12
1	2	4	Yellow	0	0	0	0	0	0	0	0	6		6	20		1				21
1	3	4	Yellow	0	0	0	0	0	0	0	0	0		0	8	1					9
1	4	3	Yellow	0	0	0	0	0	0	0	0	0		0	9						9
1	5	3	Yellow	0	0	0	0	0	0	0	0	0		0	28						28
1	6	4	Yellow	0	0	0	0	0	0	0	0	0	1	1	7						7
1	7	3	Yellow	1	0	1	1	0	0	0	0	0		0	33					1	34
2	1	2	Yellow	0	0	0	0	0	0	0	0	0		0	4						4
2	2	1	Yellow	1	0	1	1	0	0	0	0	3		3	2	1	1				4
2	3	1	Yellow	0	0	0	0	0	1	0	1	1		1	11			1			12
2	4	4	Yellow	0	0	0	0	0	0	0	0	0		0	2						2
2	5	4	Yellow	0	0	0	0	0	0	0	0	0		0	8	1					9
2	6	1	Yellow	0	0	0	0	0	1	0	1	2	1	3	16						16
2	7	4	Yellow	3	0	3	1	2	0	0	0	6		6	26						26
3	1	3	Yellow	3	1	2	0	2	0	0	0	2	1	3	12						12
3	2	2	Yellow	3	3	0	0	0	1	0	1	5	3	8	32	1					33
3	3	2	Yellow	0	0	0	0	0	0	0	0	2		2	9						9
3	4	1	Yellow	0	0	0	0	0	0	0	0	0		0	24		1				25
3	5	1	Yellow	0	0	0	0	0	0	0	0	1		1	22	1					23
3	6	2	Yellow	0	0	0	0	0	0	0	0	2	2	4	18						18
3	7	1	Yellow	0	0	0	0	0	1	0	1	5	1	6	87	2			1		90
4	1	4	Yellow	1	0	1	0	1	0	0	0	1		1	34	1					35
4	2	3	Yellow	0	0	0	0	0	0	0	0	2		2	10	1					11
4	3	3	Yellow	2	1	1	0	1	1	0	1	0		0	25						25
4	4	2	Yellow	0	0	0	0	0	0	0	0	0		0	45						45
4	5	2	Yellow	0	0	0	0	0	0	0	0	0		0	17		1	1			19
4	6	3	Yellow	3	0	3	2	1	1	0	1	1		1	41	1					42
4	7	2	Yellow	1	1	0	0	0	0	2	2	4		4	100		1				101
1	1	3	White	2	1	1	1	0	0	0	0	4	1	5	28						28
1	2	2	White	0	0	0	0	0	0	0	0	4	2	6	15						15
1	3	1	White	0	0	0	0	0	1	0	1	2	1	3	4						4
1	4	2	White	0	0	0	0	0	0	0	0	2		2	7						7
1	5	4	White	0	0	0	0	0	0	0	0	1		1	10						10
1	6	1	White	0	0	0	0	0	0	0	0	4	1	5	31						31
1	7	2	White	0	0	0	0	0	1	0	1	0	1	1	13						13
2	1	4	White	0	0	0	0	0	0	0	0	2		2	5						5
2	2	3	White	0	0	0	0	0	0	0	0	1		1	3						3
2	3	2	White	0	0	0	0	0	0	0	0	2		2	10						10
2	4	3	White	0	0	0	0	0	0	0	0	0		0	4						4
2	5	1	White	0	0	0	0	0	0	0	0	0		0	6						6
2	6	2	White	0	0	0	0	0	0	0	0	0	1	1	4						4
2	7	3	White	0	0	0	0	0	0	0	0	6		6	47						47
3	1	1	White	0	0	0	0	0	1	0	1	4	3	7	11				1		12
3	2	4	White	0	0	0	0	0	0	0	0	2		2	16	1			1		18
3	3	3	White	0	0	0	0	0	0	0	0	0		0	10						10
3	4	4	White	1	1	0	0	0	0	0	0	0		0	2						2
3	5	2	White	0	0	0	0	0	0	0	0	0		0	5						5
3	6	3	White	1	1	0	0	0	0	0	0	1	1	2	24						24
3	7	4	White	3	0	3	1	2	0	0	0	6		6	48				1		49
4	1	2	White	0	0	0	0	0	2	0	2	0		0	24	1					25
4	2	1	White	2	1	1	0	1	0	0	0	2	1	3	20	1					21
4	3	4	White	0	0	0	0	0	0	0	0	1		1	20	1					21
4	4	1	White	0	0	0	0	0	0	0	0	1		1	29						29
4	5	3	White	0	0	0	0	0	0	0	0	2		2	18						18
4	6	4	White	0	0	0	0	0	0	0	0	1	1	2	46	1					47
4	7	1	White	4	0	4	2	2	1	0	1	3		3	45						45
1	1	4	White	0	0	0	0	0	0	0	0	0		0	6						6
1	2	3	White	0	0	0	0	0	0	0	0	1		1	1						1
1	3	2	White	0	0	0	0	0	1	0	1	1	1	2	5	1					6
1	4	1	Orange																		0
1	5	2	Orange	0	0	0	0	0	0	0	0	0		0	17						17
1	6	2	Orange	0	0	0	0	0	0	0	0	3		3	8			1			9
1	7	4	Orange	0	0	0	0	0	1	0	1	12		12	46				2		48
2	1	1	Orange	0	0	0	0	0	0	0	0	1		1	3						3
2	2	4	Orange	1	0	1	0	1	0	0	0	1		1	8	1					9
2	3	3	Orange	0	0	0	0	0	0	0	0	1		1	12						12
2	4	2	Orange	0	0	0	0	0	0	0	0	0		0	8						8
2	5	3	Orange	0	0	0	0	0	0	0	0	0		0	8						8
2	6	3	Orange	0	0	0	0	0	0	0	0	0		0	8	1					9
2	7	1	Orange	0	0	0	0	0	0	0	0	6		6	20	1					21
3	1	2	Orange	0	0	0	0	0	0	0	0	1		1	20						20
3	2	1	Orange	0	0	0	0	0	0	0	0	6	1	7	16						16
3	3	4	Orange	1	1	0	0	0	0	0	0	0		0	21	1				1	23
3	4	3	Orange	0	0	0	0	0	0	0	0	0		0	8						8
3	5	4	Orange	2	0	2	0	2	2	0	2	2		2	13						13
3	6	4	Orange	2	0	2	1	1	2	0	2	2		2	40	1					41
3	7	2	Orange	3	0	3	1	2	1	0	1	5	1	6	58						58
4	1	3	Orange	5	3	2	2	0	0	0	0	7		7	78	1	1	1			81
4	2	2	Orange	2	1	1	0	1	0	0	0	4	1	5	52	1					53
4	3	1	Orange	0	0	0	0	0	1	0	1	1	2	3	52	2		2			56
4	4	4	Orange	0	0	0	0	0	0	0	0	3		3	15						15
4	5	1	Orange	0	0	0	0	0	0	0	0	0		0	1						1
4	6	1	Orange	0	0	0	0	0	0	0	0	2		2	39				1		40
4	7	3	Orange	0	0	0	0	0	0	0	0	4		4	109	2					111
1	1	2	Colorless	0	0	0	0	0	0	0	0	0		0	9						9
1	2	1	Colorless	0	0	0	0	0	0	0	0	1		1	7						7
1	3	3	Colorless	0	0	0	0	0	0	0	0	4		4	25						25
1	4	4	Colorless	0	0	0	0	0	0	0	0	2		2	5						5
1	5	1	Colorless	0	0	0	0	0	0	0	0	1		1	19			1	1		21
1	6	3	Colorless	0	0	0	0	0	0	0	0	1		1	21						21
1	7	1	Colorless	1	0	1	0	1	0	0	0	7		7	57						57
2	1	3	Colorless	0	0	0	0	0	0	0	0	1		1	14						14
2	2	2	Colorless	1	0	1	1	0	0	0	0	3		3	16						16
2	3	4	Colorless	0	0	0	0	0	0	0	0	1		1	9					1	10
2	4	1	Colorless	0	0	0	0	0	0	0	0	0		0	22						22
2	5	2	Colorless	1	0	1	1	0	0	0	0	1		1	19						19
2	6	4	Colorless	0	0	0	0	0	0	0	0	2		2	24						24
2	7	2	Colorless	2	0	2	2	0	0	0	0	4		4	55						55
3	1	4	Colorless	0	0	0	0	0	0	0	0	1		1	22						22
3	2	3	Colorless	2	0	2	1	1	0	0	0	1		1	10						10
3	3	1	Colorless	2	0	2	0	2	0	0	0	3		3	60	1				1	62
3	4	2	Colorless	0	0	0	0	0	0	0	0	1		1	28						28
3	5	3	Colorless	0	0	0	0	0	0	0	0	1		1	19						19
3	6	1	Colorless	1	0	1	1	0	0	0	0	4		4	40	1					41
3	7	3	Colorless	1	1	0	0	0	0	0	0	5		5	73						73
4	1	1	Colorless	1	0	1	1	0	0	1	1	1	2	3	41						41
4	2	4	Colorless	1	0	1	0	1	0	0	0	1		1	56						56
4	3	2	Colorless	0	0	0	0	0	0	0	0	2		2	46	5					51
4	4	3	Colorless	0	0	0	0	0	0	0	0	0		0	13						13
4	5	4	Colorless	1	0	1	1	0	2	0	2	3		3	24	1					25
4	6	2	Colorless	0	0	0	0	0	0	0	0	0		0	36	2					38
4	7	4	Colorless	2	0	2	1	1	0	0	0	6	4	10	73	1			1		75
																					2746
																					0

## Sheet: Table S1
Laboratory experiments - adhesive plastic (Table 1A)							Field experiments - acylic paint (Table 1B)
Color	Replicate	L*	a*	b*			Color	Replicate	L*	a*	b*
Black	1	25.5	-0.7	-1.8			Yellow	1	67.7	-6.6	61.1
Black	2	26.2	-0.5	-1.8			Yellow	2	67.7	-0.6	62.9
Black	3	25.4	-0.5	-1.8			Yellow	3	69.8	1.3	65.3
Black	4	27.1	-0.7	-1.7			Yellow	4	75.8	5.9	73.5
Black	5	27.2	-0.7	-1.8			Yellow	5	76.1	8.1	76.9
Black	6	27	-0.6	-1.9			Yellow	6	78.9	11.2	84.6
Blue	1	51.3	-21.7	-31.4			Orange	1	45.1	39.2	32.6
Blue	2	52.4	-23	-32.9			Orange	2	44.5	38.6	32.7
Blue	3	52.5	-22.9	-32.8			Orange	3	45.3	41.8	34.3
Blue	4	51.8	-22.6	-32.6			Orange	4	44.4	41.9	37
Blue	5	51.4	-21	-30.8			Orange	5	45.7	38.7	34
Blue	6	52.1	-22.9	-32.9			Orange	6	44.2	35.3	32.1
Orange	1	61	30.9	37.3			White	1	90.3	-1.5	-1.8
Orange	2	61.8	31.3	37.6			White	2	95.1	-1.2	0.3
Orange	3	61.4	31.2	37.5			White	3	93.2	-1.3	-1.2
Orange	4	60.5	29.9	36.8			White	4	90	-1.7	-2.1
Orange	5	61.1	30.2	37.1			White	5	83.4	-1.7	-3.7
Orange	6	61.1	30.1	37.1			White	6	89.9	-1.7	-1.7
Green	1	47.7	-35.8	17
Green	2	47.8	-36.2	17.4
Green	3	47.2	-35.3	16.7
Green	4	46.9	-36.7	18.4
Green	5	47.5	-37.2	18.6
Green	6	46.8	-36.4	18.2
Violet	1	36.4	15	-42.3
Violet	2	36.3	14.9	-42.3
Violet	3	36.3	15	-42.3
Violet	4	36.2	15.2	-42.5
Violet	5	36.2	15.2	-42.4
Violet	6	36.9	13.9	-39.8
White	1	87.4	-2.1	-4.7
White	2	87.4	-2.1	-4.7
White	3	87.3	-2.1	-4.7
White	4	87.1	-2.1	-4.8
White	5	85.7	-2.1	-4.7
White	6	87.2	-2.2	-4.8
Red	1	39.7	47.3	22.7
Red	2	39.8	47.3	22.9
Red	3	39.9	47.2	22.7
Red	4	40.6	47.1	22.3
Red	5	40.7	46.9	22.1
Red	6	40.5	46.9	22.2
Yellow	1	70.5	10.4	54.4
Yellow	2	70.4	10.3	54.1
Yellow	3	70.5	10.3	54.4
Yellow	4	71.9	11.9	57
Yellow	5	71.2	11.1	55.6
Yellow	6	71.4	11.3	55.8

## Sheet: Fig 2
Cage	Position	Attractant	Females	Males
1	3	Captor + borax	0	0
2	4	Captor + borax	2	3
3	1	Captor + borax	0	1
1	4	Captor + borax	3	2
2	1	Captor + borax	1	1
3	2	Captor + borax	0	0
1	1	Captor + borax	1	0
2	2	Captor + borax	1	2
3	3	Captor + borax	2	1
1	2	Captor + borax	0	0
2	3	Captor + borax	1	1
3	4	Captor + borax	2	1
4	4	Captor + borax	1	1
5	2	Captor + borax	0	0
4	1	Captor + borax	0	1
5	3	Captor + borax	0	0
4	2	Captor + borax	0	0
5	4	Captor + borax	0	0
4	3	Captor + borax	1	1
5	1	Captor + borax	0	0
1	4	CeraTrap	2	0
2	1	CeraTrap	2	0
3	2	CeraTrap	0	0
1	1	CeraTrap	0	1
2	2	CeraTrap	0	1
3	3	CeraTrap	0	0
1	2	CeraTrap	0	0
2	3	CeraTrap	0	0
3	4	CeraTrap	1	0
1	3	CeraTrap	0	0
2	4	CeraTrap	1	1
3	1	CeraTrap	0	0
4	3	CeraTrap	2	1
5	1	CeraTrap	0	1
4	4	CeraTrap	2	2
5	2	CeraTrap	0	0
4	1	CeraTrap	0	0
5	3	CeraTrap	0	0
4	2	CeraTrap	0	0
5	4	CeraTrap	0	0
1	2	2% Ammonium sulfate	0	2
2	3	2% Ammonium sulfate	1	2
3	4	2% Ammonium sulfate	4	4
1	3	2% Ammonium sulfate	1	2
2	4	2% Ammonium sulfate	2	3
3	1	2% Ammonium sulfate	2	2
1	4	2% Ammonium sulfate	1	1
2	1	2% Ammonium sulfate	1	1
3	2	2% Ammonium sulfate	1	0
1	1	2% Ammonium sulfate	1	1
2	2	2% Ammonium sulfate	0	0
3	3	2% Ammonium sulfate	0	1
4	2	2% Ammonium sulfate	2	1
5	4	2% Ammonium sulfate	5	1
4	3	2% Ammonium sulfate	3	1
5	1	2% Ammonium sulfate	1	1
4	4	2% Ammonium sulfate	2	2
5	2	2% Ammonium sulfate	2	0
4	1	2% Ammonium sulfate	0	1
5	3	2% Ammonium sulfate	0	0
1	1	Torula yeast pellet	2	2
2	2	Torula yeast pellet	0	0
3	3	Torula yeast pellet	0	0
1	2	Torula yeast pellet	0	1
2	3	Torula yeast pellet	1	0
3	4	Torula yeast pellet	3	3
1	3	Torula yeast pellet	0	0
2	4	Torula yeast pellet	3	2
3	1	Torula yeast pellet	1	0
1	4	Torula yeast pellet	2	4
2	1	Torula yeast pellet	1	1
3	2	Torula yeast pellet	0	0
4	1	Torula yeast pellet	0	1
5	3	Torula yeast pellet	1	0
4	2	Torula yeast pellet	0	1
5	4	Torula yeast pellet	4	0
4	3	Torula yeast pellet	0	1
5	1	Torula yeast pellet	0	0
4	4	Torula yeast pellet	3	3
5	2	Torula yeast pellet	0	1

## Sheet: Fig 3A-D
Experiment 1 (A)
Cage	Position	Attractant	females	Males	Total
1	1	2% Ammonium acetate	0	0	0
2	2	2% Ammonium acetate	0	0	0
1	2	2% Ammonium acetate	0	1	1
2	1	2% Ammonium acetate	0	0	0
3	1	2% Ammonium acetate	0	0	0
4	2	2% Ammonium acetate	2	1	3
5	1	2% Ammonium acetate	0	0	0
6	2	2% Ammonium acetate	0	0	0
3	2	2% Ammonium acetate	0	0	0
4	1	2% Ammonium acetate	0	0	0
5	2	2% Ammonium acetate	0	0	0
6	1	2% Ammonium acetate	1	1	2
1	2	2% Ammonium sulfate	2	1	3
2	1	2% Ammonium sulfate	1	2	3
1	1	2% Ammonium sulfate	1	1	2
2	2	2% Ammonium sulfate	2	0	2
3	2	2% Ammonium sulfate	1	1	2
4	1	2% Ammonium sulfate	0	3	3
5	2	2% Ammonium sulfate	0	0	0
6	1	2% Ammonium sulfate	0	0	0
3	1	2% Ammonium sulfate	0	1	1
4	2	2% Ammonium sulfate	0	2	2
5	1	2% Ammonium sulfate	2	1	3
6	2	2% Ammonium sulfate	0	0	0
Experiment 2 (B)
Cage	Position	Attractant	females	Males	Total
1	1	0.2% Ammonium acetate	0	0	0
2	2	0.2% Ammonium acetate	0	0	0
1	2	0.2% Ammonium acetate	1	0	1
2	1	0.2% Ammonium acetate	0	1	1
3	1	0.2% Ammonium acetate	0	1	1
4	2	0.2% Ammonium acetate	0	0	0
3	2	0.2% Ammonium acetate	0	0	0
4	1	0.2% Ammonium acetate	1	1	2
5	1	0.2% Ammonium acetate	2	1	3
6	2	0.2% Ammonium acetate	0	1	1
5	2	0.2% Ammonium acetate	0	0	0
6	1	0.2% Ammonium acetate	2	0	2
1	2	2% Ammonium sulfate	0	1	1
2	1	2% Ammonium sulfate	0	1	1
1	1	2% Ammonium sulfate	0	1	1
2	2	2% Ammonium sulfate	0	0	0
3	2	2% Ammonium sulfate	0	0	0
4	1	2% Ammonium sulfate	1	0	1
3	1	2% Ammonium sulfate	2	1	3
4	2	2% Ammonium sulfate	0	0	0
5	2	2% Ammonium sulfate	0	0	0
6	1	2% Ammonium sulfate	2	1	3
5	1	2% Ammonium sulfate	3	1	4
6	2	2% Ammonium sulfate	1	0	1
Experiment 3 (C)
Cage	Position	Attractant	females	Males	Total
1	1	0.02% Ammonium acetate	0	0	0
1	2	0.02% Ammonium acetate	1	0	1
2	2	0.02% Ammonium acetate	1	0	1
2	1	0.02% Ammonium acetate	0	2	2
3	1	0.02% Ammonium acetate	3	0	3
4	2	0.02% Ammonium acetate	1	0	1
3	2	0.02% Ammonium acetate	2	0	2
4	1	0.02% Ammonium acetate	2	1	3
5	1	0.02% Ammonium acetate	2	1	3
6	2	0.02% Ammonium acetate	0	1	1
5	2	0.02% Ammonium acetate	0	0	0
6	1	0.02% Ammonium acetate	3	0	3
1	2	2% Ammonium sulfate	1	0	1
1	1	2% Ammonium sulfate	2	3	5
2	1	2% Ammonium sulfate	1	1	2
2	2	2% Ammonium sulfate	0	0	0
3	2	2% Ammonium sulfate	0	0	0
4	1	2% Ammonium sulfate	1	0	1
3	1	2% Ammonium sulfate	0	0	0
4	2	2% Ammonium sulfate	0	0	0
5	2	2% Ammonium sulfate	0	1	1
6	1	2% Ammonium sulfate	0	0	0
5	1	2% Ammonium sulfate	3	3	6
6	2	2% Ammonium sulfate	0	1	1
Experiment 4 (D)
Cage	Position	Attractant	females	Males	Total
1	1	Distilled water	0	0	0
2	2	Distilled water	0	0	0
3	1	Distilled water	0	0	0
4	2	Distilled water	0	0	0
5	1	Distilled water	0	0	0
6	2	Distilled water	1	1	2
1	2	Distilled water	0	0	0
2	1	Distilled water	1	0	1
3	2	Distilled water	0	0	0
4	1	Distilled water	0	0	0
5	2	Distilled water	1	0	1
6	1	Distilled water	0	0	0
1	2	2% Ammonium sulfate	1	1	2
2	1	2% Ammonium sulfate	0	1	1
3	2	2% Ammonium sulfate	1	1	2
4	1	2% Ammonium sulfate	1	2	3
5	2	2% Ammonium sulfate	2	2	4
6	1	2% Ammonium sulfate	0	1	1
1	1	2% Ammonium sulfate	4	2	6
2	2	2% Ammonium sulfate	0	0	0
3	1	2% Ammonium sulfate	2	0	2
4	2	2% Ammonium sulfate	0	0	0
5	1	2% Ammonium sulfate	0	0	0
6	2	2% Ammonium sulfate	0	1	1

## Sheet: Table 1
Attractant	Replicate	mg/l	Sample time (h)	NH3-N (mg/liter/h)	NH3 (ammonia) (mg/liter/hour)	Ammonia released (ug/trap/h)
2% ammonium sulfate	1	1.74	5.3	0.328302	0.399215	3.99215
	2	1.12	5	0.224	0.272384	2.72384
	3	0.84	5	0.168	0.204288	2.04288
	4	0.9	3	0.3	0.3648	3.648
2% ammonium acetate	1	1	3	0.333333	0.405333	4.05333
	2	0.47	2	0.235	0.28576	2.8576
	3	0.43	2	0.215	0.26144	2.6144
	4	1.18	5	0.236	0.286976	2.86976
0.2% ammonium acetate	1	0.23	5	0.046	0.055936	0.55936
	2	0.23	5	0.046	0.055936	0.55936
	3	0.22	2.12	0.103774	0.126189	1.26189
	4	0.2	2.28	0.0877193	0.106667	1.06667
0.02% ammonium acetate	1	0.09	5	0.018	0.021888	0.21888
	2	0.07	5	0.014	0.017024	0.17024
	3	0.28	5	0.056	0.068096	0.68096
	4	0.09	5	0.018	0.021888	0.21888
										2	21.888
										2	17.5104

## Sheet: Fig 4AB & Fig 5AB
Date	Orchard	Block	Position	Attractant	S. adipata	females S. adipata	Mature females S. adipata	Immature females S. adipata	S. adipata males	S. adipata not sexed	Neosilba total	Mature Neosilba	Immature Neosilba	Neosilba males	Neosilba not sexed	Lonchaea spp.	Anastrepha	Rhagoletis	Other dipterans	Hymenoptera	Lepidoptera	Coleoptera	Other arthropods
ORCHARD 1 EXPERIMENT
2024-05-23	1	1	1	Captor + borax	0	0	0	0	0	0	0					0	0	0	5	0	4	0	0
2024-05-23	1	2	3	Captor + borax	2	2	0	2	0	0	0					0	0	0	9	9	0	0	0
2024-05-23	1	3	4	Captor + borax	10	10	2	8	0	0	0					0	0	3	39	1	5	2	1
2024-05-23	1	4	1	Captor + borax	9	5	1	4	4	0	0					0	0	1	8	0	0	1	0
2024-05-29	1	1	2	Captor + borax	2	1	1	0	1	0	0					0	2	1	4	0	0	0	0
2024-05-29	1	2	4	Captor + borax	8	2	1	1	6	0	5	2	3			1	0	13	12	16	0	0	2
2024-05-29	1	3	1	Captor + borax	12	6	1	5	5	1	0					1	3	23	15	10	0	0	0
2024-05-29	1	4	2	Captor + borax	8	6	5	1	2	0	1	1				2	0	19	15	9	0	0	0
2024-06-06	1	1	3	Captor + borax	4	3	1	2	1	0	0					1	0	2	2	3	0	0	0
2024-06-06	1	2	1	Captor + borax	8	7	2	5	1	0	2		2			2	3	18	5	1	0	0	0
2024-06-06	1	3	2	Captor + borax	13	7	3	4	6	0	0					1	1	22	9	14	0	0	0
2024-06-06	1	4	3	Captor + borax	22	15	7	8	7	0	1		1			2	0	6	12	31	0	0	0
2024-06-13	1	1	4	Captor + borax	2	1	1	0	1	0	0					1	0	1	6	11	0	0	0
2024-06-13	1	2	2	Captor + borax	2	1	0	1	1	0	0					2	0	5	3	2	0	0	0
2024-06-13	1	3	3	Captor + borax	7	3	1	2	4	0	0					1	0	5	8	4	0	0	0
2024-06-13	1	4	4	Captor + borax	5	3	0	3	2	0	0					2	0	7	19	14	0	0	0
2024-05-23	1	1	3	2% Ammonium sulfate	0	0	0	0	0	0	0					0	0	0	3	0	1	0	0
2024-05-23	1	2	4	2% Ammonium sulfate	0	0	0	0	0	0	0					0	0	0	3	0	0	0	0
2024-05-23	1	3	2	2% Ammonium sulfate	4	4	1	3	0	0	0					0	0	0	2	1	0	0	0
2024-05-23	1	4	4	2% Ammonium sulfate	0	0	0	0	0	0	0					0	0	0	0	0	0	0	0
2024-05-29	1	1	4	2% Ammonium sulfate	2	0	0	0	1	1	1		1			0	2	0	0	1	0	0	0
2024-05-29	1	2	1	2% Ammonium sulfate	0	0	0	0	0	0	0					0	0	0	0	0	0	0	0
2024-05-29	1	3	3	2% Ammonium sulfate	2	0	0	0	1	1	2			1	1	0	0	2	0	1	0	0	0
2024-05-29	1	4	1	2% Ammonium sulfate	6	1	0	1	1	4	1				1	0	0	0	1	0	0	0	0
2024-06-06	1	1	1	2% Ammonium sulfate	0	0	0	0	0	0	0					0	0	0	0	0	0	0	0
2024-06-06	1	2	2	2% Ammonium sulfate	3	2	0	2	0	1	1				1	0	0	2	0	0	0	0	0
2024-06-06	1	3	4	2% Ammonium sulfate	2	0	0	0	0	2	1				1	1	0	1	9	0	0	0	0
2024-06-06	1	4	2	2% Ammonium sulfate	11	7	2	5	3	1	3		1	1	1	0	0	4	5	1	0	0	0
2024-06-13	1	1	2	2% Ammonium sulfate	0	0	0	0	0	0	0					0	0	0	0	0	0	0	0
2024-06-13	1	2	3	2% Ammonium sulfate	0	0	0	0	0	0	0					0	0	2	0	0	0	0	0
2024-06-13	1	3	1	2% Ammonium sulfate	0	0	0	0	0	0	0					0	0	0	1	1	0	0	0
2024-06-13	1	4	3	2% Ammonium sulfate	0	0	0	0	0	0	0					0	0	0	0	1	0	0	0
2024-05-23	1	1	4	2% Ammonium sulfate	12	5	1	4	5	2	1					0	1	0	2	0	0	1	0
2024-05-23	1	2	1	2% Ammonium sulfate + Latex	7	7	2	5	0	0	0					0	0	0	3	0	0	0	0
2024-05-23	1	3	3	2% Ammonium sulfate + Latex	6	6	2	4	0	0	3	3				1	1	0	0	0	0	0	0
2024-05-23	1	4	2	2% Ammonium sulfate + Latex	12	5	3	2	4	3	0					1	0	0	2	0	0	0	0
2024-05-29	1	1	1	2% Ammonium sulfate + Latex	11	7	4	3	3	1	2		2			0	1	1	1	0	0	0	0
2024-05-29	1	2	2	2% Ammonium sulfate + Latex	5	1	0	1	2	2	2				2	0	0	0	2	2	0	0	0
2024-05-29	1	3	4	2% Ammonium sulfate + Latex	27	17	4	13	6	4	9	4	5			0	1	0	18	0	0	0	0
2024-05-29	1	4	3	2% Ammonium sulfate + Latex	14	8	3	5	3	3	12	2	3		7	1	0	0	3	0	0	0	0
2024-06-06	1	1	2	2% Ammonium sulfate + Latex	8	3	0	3	2	3	2		1		1	0	1	1	7	0	0	0	0
2024-06-06	1	2	3	2% Ammonium sulfate + Latex	8	3	1	2	2	3	2			1	1	0	3	6	2	0	0	0	0
2024-06-06	1	3	1	2% Ammonium sulfate + Latex	21	14	4	10	4	3	7	6	1			1	1	9	1	0	0	0	0
2024-06-06	1	4	4	2% Ammonium sulfate + Latex	16	8	4	4	4	4	4	4				0	2	2	4	0	0	0	0
2024-06-13	1	1	3	2% Ammonium sulfate + Latex	1	1	1	0	0	0	7	6	1			0	0	0	4	0	0	0	0
2024-06-13	1	2	4	2% Ammonium sulfate + Latex	6	5	0	5	1	0	2	2				2	0	0	1	0	0	0	0
2024-06-13	1	3	2	2% Ammonium sulfate + Latex	29	16	5	11	7	6	2	2				1	1	3	7	0	0	0	0
2024-06-13	1	4	1	2% Ammonium sulfate + Latex	3	2	0	2	1	0	0					0	2	0	0	0	0	0	0
2024-05-23	1	1	2	Torula yeast pellets	12	10	0	0	2	0	2					0	0	0	24	2	0	0	0
2024-05-23	1	2	2	Torula yeast pellets	23	13	4	9	10	0	3	2	1			4	1	0	14	0	0	0	0
2024-05-23	1	3	1	Torula yeast pellets	36	27	9	18	6	3	9	5	3	1		17	0	0	116	10	0	1	0
2024-05-23	1	4	3	Torula yeast pellets	9	7	2	5	0	2	9	7	2			0	0	0	41	0	0	0	0
2024-05-29	1	1	3	Torula yeast pellets	7	4	0	4	3	0	13	6	7			0	1	1	61	26	0	0	0
2024-05-29	1	2	3	Torula yeast pellets	12	5	0	5	4	3	19	7	8	2	2	14	6	2	176	40	1	0	0
2024-05-29	1	3	2	Torula yeast pellets	29	18	0	18	10	1	29	12	14	3		6	1	1	112	40	0	1	0
2024-05-29	1	4	4	Torula yeast pellets	16	13	0	13	3	0	22	11	8	1	2	5	0	0	176	10	0	0	0
2024-06-06	1	1	4	Torula yeast pellets	16	7	2	5	9	0	24	18	3	1	2	2	4	2	72	45	0	0	0
2024-06-06	1	2	4	Torula yeast pellets	15	8	0	8	7	0	29	14	12	2	1	10	1	7	94	18	0	0	0
2024-06-06	1	3	3	Torula yeast pellets	16	12	2	10	4	0	12	4	5	2	1	9	1	4	75	55	0	0	0
2024-06-06	1	4	1	Torula yeast pellets	31	19	3	16	7	5	20	14	3	1	2	17	0	3	270	115	0	0	0
2024-06-13	1	1	1	Torula yeast pellets	2	0	0	0	1	1	19	14	4		1	1	0	0	77	43	0	0	0
2024-06-13	1	2	1	Torula yeast pellets	25	12	3	9	13	0	18	12	4	2		33	6	11	58	19	0	0	0
2024-06-13	1	3	4	Torula yeast pellets	15	13	2	11	2	0	11	4	7			4	2	1	84	59	0	0	0
2024-06-13	1	4	2	Torula yeast pellets	28	15	2	13	13	0	15	4	9		2	11	1	3	95	21	0	0	0
ORCHARD 2 EXPERIMENT
2024-06-13	2	1	4	Captor + borax	15	8	2	6	7	0	2	2				6	3		10	104
2024-06-13	2	2	3	Captor + borax	15	12	3	9	3	0	3	3				2	2		8	2		1
2024-06-13	2	3	1	Captor + borax	2	1	0	1	1	0	3	3				3	3		4	1	1	2
2024-06-13	2	4	3	Captor + borax	8	5	1	4	2	1	2	1	1			3		2	12	3
2024-06-20	2	1	1	Captor + borax	4	2	1	1	2	0	3	2	1			7		1	35
2024-06-20	2	2	4	Captor + borax	9	4	2	2	5	0	1	1				1	1	1
2024-06-20	2	3	2	Captor + borax	4	2	0	2	2	0	1	1				2			5	1
2024-06-20	2	4	4	Captor + borax	7	3	0	3	4	0	1	1				1		2		2		1
2024-06-27	2	1	2	Captor + borax	0	0	0	0	0	0	0								4	2
2024-06-27	2	2	1	Captor + borax	14	6	1	5	8	0	2	1	1			2			9
2024-06-27	2	3	3	Captor + borax	0	0	0	0	0	0	0								19	1
2024-06-27	2	4	1	Captor + borax	0	0	0	0	0	0	0								8			1
2024-07-04	2	1	3	Captor + borax	1	0	0	0	1	0	0					1			24	3		1
2024-07-04	2	2	2	Captor + borax	0	0	0	0	0	0	0								3
2024-07-04	2	3	4	Captor + borax	0	0	0	0	0	0	0								3	1
2024-07-04	2	4	2	Captor + borax	0	0	0	0	0	0	0								7	1			1
2024-06-13	2	1	1	2% Ammonium sulfate	7	2	0	2	2	3	8	6	2						2	1
2024-06-13	2	2	2	2% Ammonium sulfate	2	0	0	0	2	0	11	6	5						4
2024-06-13	2	3	2	2% Ammonium sulfate	2	0	0	0	2	0	2		2						2				1
2024-06-13	2	4	2	2% Ammonium sulfate	8	5	0	5	3	0	6	2	4			2		1	6	1
2024-06-20	2	1	2	2% Ammonium sulfate	3	1	0	1	2	0	0					1			2			1
2024-06-20	2	2	3	2% Ammonium sulfate	0	0	0	0	0	0	0								2
2024-06-20	2	3	3	2% Ammonium sulfate	0	0	0	0	0	0	0
2024-06-20	2	4	3	2% Ammonium sulfate	5	2	0	2	0	3	1	1				3		1	2
2024-06-27	2	1	3	2% Ammonium sulfate	0	0	0	0	0	0	0
2024-06-27	2	2	4	2% Ammonium sulfate	0	0	0	0	0	0	0
2024-06-27	2	3	4	2% Ammonium sulfate	0	0	0	0	0	0	0
2024-06-27	2	4	4	2% Ammonium sulfate	0	0	0	0	0	0	0
2024-07-04	2	1	4	2% Ammonium sulfate	0	0	0	0	0	0	0
2024-07-04	2	2	1	2% Ammonium sulfate	0	0	0	0	0	0	0
2024-07-04	2	3	1	2% Ammonium sulfate	0	0	0	0	0	0	0
2024-07-04	2	4	1	2% Ammonium sulfate	0	0	0	0	0	0	0									1			1
2024-06-13	2	1	3	2% Ammonium sulfate	67	36	4	32	17	14	26	11	5	1	9	5	1		12
2024-06-13	2	2	4	2% Ammonium sulfate + Latex	39	20	6	14	18	1	29	16	9	2	2				1
2024-06-13	2	3	3	2% Ammonium sulfate + Latex	17	9	0	9	5	3	47	24	17		6	4			5
2024-06-13	2	4	4	2% Ammonium sulfate + Latex	20	9	4	5	8	3	34	13	13		8	2			3				1
2024-06-20	2	1	4	2% Ammonium sulfate + Latex	1	0	0	0	1	0	1	1							1			1
2024-06-20	2	2	1	2% Ammonium sulfate + Latex	84	34	2	32	41	9	6	5	1			1			1
2024-06-20	2	3	4	2% Ammonium sulfate + Latex	1	0	0	0	0	1	3	1	1		1				1
2024-06-20	2	4	1	2% Ammonium sulfate + Latex	4	4	1	3	0	0	1	1
2024-06-27	2	1	1	2% Ammonium sulfate + Latex	1	0	0	0	1	0	0
2024-06-27	2	2	2	2% Ammonium sulfate + Latex	0	0	0	0	0	0	0								1
2024-06-27	2	3	1	2% Ammonium sulfate + Latex	0	0	0	0	0	0	0
2024-06-27	2	4	2	2% Ammonium sulfate + Latex	0	0	0	0	0	0	0									1
2024-07-04	2	1	2	2% Ammonium sulfate + Latex	1	1	0	1	0	0	0
2024-07-04	2	2	3	2% Ammonium sulfate + Latex	0	0	0	0	0	0	0
2024-07-04	2	3	2	2% Ammonium sulfate + Latex	0	0	0	0	0	0	0
2024-07-04	2	4	3	2% Ammonium sulfate + Latex	0	0	0	0	0	0	0
2024-06-13	2	1	2	Torula yeast pellets	25	15	3	12	8	2	36	25	9	2		35	1		166	12	1
2024-06-13	2	2	1	Torula yeast pellets	48	26	3	23	21	1	36	20	14	1	1	53	3	1	231	17
2024-06-13	2	3	4	Torula yeast pellets	11	5	0	5	6	0	20	16	4			4	1		115	17
2024-06-13	2	4	1	Torula yeast pellets	0	0	0	0	0	0	18	15	3			1	1		22	9			1
2024-06-20	2	1	3	Torula yeast pellets	6	2	0	2	4	0	29	25	3	1		21	1	1	230	5		1
2024-06-20	2	2	2	Torula yeast pellets	16	11	2	9	5	0	23	19	4			9	2		154	2		2
2024-06-20	2	3	1	Torula yeast pellets	2	0	0	0	1	1	14	11	3			1			75	8
2024-06-20	2	4	2	Torula yeast pellets	18	9	0	9	9	0	24	23	1			2	1		132
2024-06-27	2	1	4	Torula yeast pellets	0	0	0	0	0	0	0								33	4
2024-06-27	2	2	3	Torula yeast pellets	3	2	0	2	1	0	7	7				2			75	4		2
2024-06-27	2	3	2	Torula yeast pellets	0	0	0	0	0	0	1	1				1			19	2
2024-06-27	2	4	3	Torula yeast pellets	0	0	0	0	0	0	5	5							7	3
2024-07-04	2	1	1	Torula yeast pellets	7	3	0	3	3	1	4	4				2			82	7		1
2024-07-04	2	2	4	Torula yeast pellets	4	2	0	2	2	0	1	1							69	5
2024-07-04	2	3	3	Torula yeast pellets	6	4	0	4	2	0	2	2				1			70
2024-07-04	2	4	4	Torula yeast pellets	1	1	0	1	0	0	1	1							15	1

## Sheet: Section 3.5 (2024, 2025)
Year	Block	Position	Attractant	Males Silba adipata	Females Silba adipata	Total Silba adipata
2024	1	1	Water+latex	0	0	0
2024	1	2	Ammonium sulfate+latex	0	1	1
2024	2	1	Ammonium sulfate+latex	0	1	1
2024	2	2	Water+latex	0	0	0
2024	3	1	Water+latex	0	0	0
2024	3	2	Ammonium sulfate+latex	2	2	4
2024	4	1	Water+latex	0	0	0
2024	4	2	Ammonium sulfate+latex	1	1	2
2024	1	1	Ammonium sulfate+latex	0	0	0
2024	1	2	Water+latex	0	0	0
2024	2	1	Water+latex	0	0	0
2024	2	2	Ammonium sulfate+latex	0	0	0
2024	3	1	Ammonium sulfate+latex	3	0	3
2024	3	2	Water+latex	0	0	0
2024	4	1	Ammonium sulfate+latex	0	0	0
2024	4	2	Water+latex	0	0	0
2025	1	1	Water+latex	0	0	0
2025	1	2	Ammonium sulfate+latex	0	0	0
2025	2	1	Water+latex	0	0	0
2025	2	2	Ammonium sulfate+latex	0	3	3
2025	3	1	Ammonium sulfate+latex	2	0	2
2025	3	2	Water+latex	0	0	0
2025	4	1	Ammonium sulfate+latex	1	0	1
2025	4	2	Water+latex	0	0	0
2025	1	1	Ammonium sulfate+latex	0	0	0
2025	1	2	Water+latex	0	0	0
2025	2	1	Ammonium sulfate+latex	0	0	0
2025	2	2	Water+latex	0	0	0
2025	3	1	Water+latex	0	0	0
2025	3	2	Ammonium sulfate+latex	0	0	0
2025	4	1	Water+latex	1	0	1
2025	4	2	Ammonium sulfate+latex	0	0	0
